# Supplementary material for: ﻿Lectotypification and nomenclature notes of the name Caraganaopulens (Fabaceae, Papilionoideae) and its synonyms
Source: PhytoKeys. 2023 May 12;226:79–87. doi: 10.3897/phytokeys.226.104110 (PMC10199334; doi:10.3897/phytokeys.226.104110)
Supplement: XML Treatment for Caragana licentiana [file phytokeys.226.104110-treatment2.xml]

<!DOCTYPE tp:taxon-treatment
  PUBLIC "-//TaxonX//DTD Taxonomic Treatment Publishing DTD v0 20100105//EN" "tax-treatment-NSO.dtd">
<tp:taxon-treatment xmlns:tp="http://www.plazi.org/taxpub"><tp:treatment-meta><kwd-group><label>Taxon classification</label><kwd>
                <named-content content-type="kingdom">Plantae</named-content>
              </kwd><kwd>
                <named-content content-type="order">Fabales</named-content>
              </kwd><kwd>
                <named-content content-type="family">Fabaceae</named-content>
              </kwd></kwd-group><mixed-citation publication-type="journal"><person-group><name><surname>Rather</surname><given-names>Shabir A.</given-names></name><name><surname>Kumar</surname><given-names>Anand</given-names></name><name><surname>Liu</surname><given-names>Hongmei</given-names></name></person-group><article-title>﻿Lectotypification and nomenclature notes of the name <italic><tp:taxon-name><tp:taxon-name-part taxon-name-part-type="genus" reg="Caragana">Caragana</tp:taxon-name-part><tp:taxon-name-part taxon-name-part-type="species" reg="opulens">opulens</tp:taxon-name-part></tp:taxon-name></italic> (<tp:taxon-name><tp:taxon-name-part taxon-name-part-type="family">Fabaceae</tp:taxon-name-part></tp:taxon-name>, <tp:taxon-name><tp:taxon-name-part taxon-name-part-type="subfamily">Papilionoideae</tp:taxon-name-part></tp:taxon-name>) and its synonyms</article-title><source>PhytoKeys</source><day>12</day><month>05</month><year>2023</year><volume>226</volume><fpage>79</fpage><lpage>87</lpage><pub-id pub-id-type="doi">10.3897/phytokeys.226.104110</pub-id></mixed-citation></tp:treatment-meta><tp:nomenclature><label>﻿</label><tp:taxon-name>
              <object-id xmlns:xlink="http://www.w3.org/1999/xlink" content-type="arpha" xlink:type="simple">A8A166A5-013C-519C-8D5C-FC442CE754AE</object-id>
              <tp:taxon-name-part taxon-name-part-type="genus" reg="Caragana">Caragana</tp:taxon-name-part>
              <tp:taxon-name-part taxon-name-part-type="species" reg="licentiana">licentiana</tp:taxon-name-part>
            </tp:taxon-name><tp:taxon-authority>Hand.-Mazz., Oesterr. Bot. Z. 82: 249. 1933.</tp:taxon-authority></tp:nomenclature><tp:treatment-sec sec-type="material" id="SECID0EZKAC"><title>Type.</title><p>China. Kansu, 16 June 1918, <italic>Licent 3932</italic> (<bold><italic>holotype</italic></bold> W [barcode W0196552, image!, Fig. <xref ref-type="fig" rid="F2">2</xref>]; isotypes K [barcode K000511783, image!], P [barcode P02767130, image!]). China. Kansu: Kiangra, 9 October 1918, <italic>Licent 4908</italic> (paratypes W [barcode W0016458, image!], P [barcode P02767129, image!]).</p><fig id="F2" position="float" orientation="portrait"><object-id xmlns:xlink="http://www.w3.org/1999/xlink" content-type="doi" xlink:type="simple">10.3897/phytokeys.226.104110.figure2</object-id><object-id xmlns:xlink="http://www.w3.org/1999/xlink" content-type="arpha" xlink:type="simple">9A28A610-03BC-57C6-A60A-BD2F7C1F50AB</object-id><label>Figure 2.</label><caption><p>Holotype of <italic><tp:taxon-name><tp:taxon-name-part taxon-name-part-type="genus" reg="Caragana">Caragana</tp:taxon-name-part><tp:taxon-name-part taxon-name-part-type="species" reg="licentiana">licentiana</tp:taxon-name-part></tp:taxon-name></italic> Hand.-Mazz. (W0196552). Natural History Museum, Vienna-Herbarium (W).</p></caption><graphic xmlns:xlink="http://www.w3.org/1999/xlink" xlink:href="phytokeys-226-079_article-104110__-g002.jpg" position="float" orientation="portrait" xlink:type="simple" id="oo_849435.jpg"><uri content-type="original_file" xlink:type="simple">https://binary.pensoft.net/fig/849435</uri></graphic></fig></tp:treatment-sec></tp:taxon-treatment>
