# Supplementary material for: ﻿Lectotypification and nomenclature notes of the name Caraganaopulens (Fabaceae, Papilionoideae) and its synonyms
Source: PhytoKeys. 2023 May 12;226:79–87. doi: 10.3897/phytokeys.226.104110 (PMC10199334; doi:10.3897/phytokeys.226.104110)
Supplement: XML Treatment for Caragana opulens var. trichophylla [file phytokeys.226.104110-treatment5.xml]

<!DOCTYPE tp:taxon-treatment
  PUBLIC "-//TaxonX//DTD Taxonomic Treatment Publishing DTD v0 20100105//EN" "tax-treatment-NSO.dtd">
<tp:taxon-treatment xmlns:tp="http://www.plazi.org/taxpub"><tp:treatment-meta><kwd-group><label>Taxon classification</label><kwd>
                <named-content content-type="kingdom">Plantae</named-content>
              </kwd><kwd>
                <named-content content-type="order">Fabales</named-content>
              </kwd><kwd>
                <named-content content-type="family">Fabaceae</named-content>
              </kwd></kwd-group><mixed-citation publication-type="journal"><person-group><name><surname>Rather</surname><given-names>Shabir A.</given-names></name><name><surname>Kumar</surname><given-names>Anand</given-names></name><name><surname>Liu</surname><given-names>Hongmei</given-names></name></person-group><article-title>﻿Lectotypification and nomenclature notes of the name <italic><tp:taxon-name><tp:taxon-name-part taxon-name-part-type="genus" reg="Caragana">Caragana</tp:taxon-name-part><tp:taxon-name-part taxon-name-part-type="species" reg="opulens">opulens</tp:taxon-name-part></tp:taxon-name></italic> (<tp:taxon-name><tp:taxon-name-part taxon-name-part-type="family">Fabaceae</tp:taxon-name-part></tp:taxon-name>, <tp:taxon-name><tp:taxon-name-part taxon-name-part-type="subfamily">Papilionoideae</tp:taxon-name-part></tp:taxon-name>) and its synonyms</article-title><source>PhytoKeys</source><day>12</day><month>05</month><year>2023</year><volume>226</volume><fpage>79</fpage><lpage>87</lpage><pub-id pub-id-type="doi">10.3897/phytokeys.226.104110</pub-id></mixed-citation></tp:treatment-meta><tp:nomenclature><label>﻿</label><tp:taxon-name>
              <object-id xmlns:xlink="http://www.w3.org/1999/xlink" content-type="arpha" xlink:type="simple">FA9A26CE-C94F-569D-8BE6-3EA228C94AB7</object-id>
              <tp:taxon-name-part taxon-name-part-type="genus" reg="Caragana">Caragana</tp:taxon-name-part>
              <tp:taxon-name-part taxon-name-part-type="species" reg="opulens">opulens</tp:taxon-name-part>
              <tp:taxon-name-part taxon-name-part-type="infraspecific-rank">var.</tp:taxon-name-part>
              <tp:taxon-name-part taxon-name-part-type="variety" reg="trichophylla">trichophylla</tp:taxon-name-part>
            </tp:taxon-name><tp:taxon-authority>Z.H. Gao &amp; S.C. Zhang, Bull. Bot. Res., Harbin 9(3): 63. 1989.</tp:taxon-authority></tp:nomenclature><tp:treatment-sec sec-type="material" id="SECID0E2BAE"><title>Type.</title><p>China. Gansu: Minqinxian (Cultivated in Garden of Minqin Desert Botanica), 13 May 1988, <italic>Z.H. Gao &amp; S.C. Zhang 88001</italic> (MQ, <italic>n.v.</italic>). Paratype: China. Gansu: Qilianshan, Qilianlinchang, <italic>Z.H. Gao 86002</italic> (MQ, <italic>n.v.</italic>).</p></tp:treatment-sec></tp:taxon-treatment>
