# Supplementary material for: ﻿Lectotypification and nomenclature notes of the name Caraganaopulens (Fabaceae, Papilionoideae) and its synonyms
Source: PhytoKeys. 2023 May 12;226:79–87. doi: 10.3897/phytokeys.226.104110 (PMC10199334; doi:10.3897/phytokeys.226.104110)
Supplement: XML Treatment for Caragana opulens var. angustifolia [file phytokeys.226.104110-treatment6.xml]

<!DOCTYPE tp:taxon-treatment
  PUBLIC "-//TaxonX//DTD Taxonomic Treatment Publishing DTD v0 20100105//EN" "tax-treatment-NSO.dtd">
<tp:taxon-treatment xmlns:tp="http://www.plazi.org/taxpub"><tp:treatment-meta><kwd-group><label>Taxon classification</label><kwd>
                <named-content content-type="kingdom">Plantae</named-content>
              </kwd><kwd>
                <named-content content-type="order">Fabales</named-content>
              </kwd><kwd>
                <named-content content-type="family">Fabaceae</named-content>
              </kwd></kwd-group><mixed-citation publication-type="journal"><person-group><name><surname>Rather</surname><given-names>Shabir A.</given-names></name><name><surname>Kumar</surname><given-names>Anand</given-names></name><name><surname>Liu</surname><given-names>Hongmei</given-names></name></person-group><article-title>﻿Lectotypification and nomenclature notes of the name <italic><tp:taxon-name><tp:taxon-name-part taxon-name-part-type="genus" reg="Caragana">Caragana</tp:taxon-name-part><tp:taxon-name-part taxon-name-part-type="species" reg="opulens">opulens</tp:taxon-name-part></tp:taxon-name></italic> (<tp:taxon-name><tp:taxon-name-part taxon-name-part-type="family">Fabaceae</tp:taxon-name-part></tp:taxon-name>, <tp:taxon-name><tp:taxon-name-part taxon-name-part-type="subfamily">Papilionoideae</tp:taxon-name-part></tp:taxon-name>) and its synonyms</article-title><source>PhytoKeys</source><day>12</day><month>05</month><year>2023</year><volume>226</volume><fpage>79</fpage><lpage>87</lpage><pub-id pub-id-type="doi">10.3897/phytokeys.226.104110</pub-id></mixed-citation></tp:treatment-meta><tp:nomenclature><label>﻿</label><tp:taxon-name>
              <object-id xmlns:xlink="http://www.w3.org/1999/xlink" content-type="arpha" xlink:type="simple">7C00A7A1-A819-5196-9278-20264C1E42A0</object-id>
              <tp:taxon-name-part taxon-name-part-type="genus" reg="Caragana">Caragana</tp:taxon-name-part>
              <tp:taxon-name-part taxon-name-part-type="species" reg="opulens">opulens</tp:taxon-name-part>
              <tp:taxon-name-part taxon-name-part-type="infraspecific-rank">var.</tp:taxon-name-part>
              <tp:taxon-name-part taxon-name-part-type="variety" reg="angustifolia">angustifolia</tp:taxon-name-part>
            </tp:taxon-name><tp:taxon-authority>Y.Z. Zhao ex Zhao Y. Chang &amp; F.C. Shi, Bull. Bot. Res., Harbin 31: 136. 2011.</tp:taxon-authority></tp:nomenclature><tp:treatment-sec sec-type="material" id="SECID0EUDAE"><title>Type.</title><p>China. Shaanxi: Suide, Jiuyuangou, near Wujiapan, 20 May 1956, <italic>Huanghe Exped. 6879</italic> (<bold><italic>holotype</italic></bold> WUK [barcode WUK0086537, image!] [<ext-link xmlns:xlink="http://www.w3.org/1999/xlink" xlink:href="https://www.cvh.ac.cn/spms/detail.php?id=bfd87e11" ext-link-type="uri" xlink:type="simple">https://www.cvh.ac.cn/spms/detail.php?id=bfd87e11</ext-link>]; isotype PE [barcode PE00180919, image!]). <bold><italic>Paratypes</italic></bold>: China. Shanxi: Wuzhai, Hanjialou, on a slope, alt. 1400 m, 13 June 1965, <italic>J.X. Yang 3303</italic> (WUK [barcode WUK024889, image!], HNWP [barcode HNWP86481, image!]). China. Shanxi province: Xingxian, Caijiaya, on a slope, 22 August 1955, <italic>Huanghe Exped. 2074</italic> (PE [barcode PE01580673, image!]) China. Shaanxi: Yanchuan, near Suyahe, alt. 580 m, 5 September 1955, <italic>K.T. Fu 7857</italic> (WUK, <italic>n.v.</italic>).</p></tp:treatment-sec></tp:taxon-treatment>
